# Supplementary material for: Enhanced Intracellular Photosensitizer Uptake and Retention by Targeting Viral Oncoproteins in Human Papillomavirus Infected Cancer Cells and Cancer Stem Cells
Source: Molecules. 2023 Jan 8;28(2):647. doi: 10.3390/molecules28020647 (PMC9867367; doi:10.3390/molecules28020647)
Supplement: Supplementary file 1 [file molecules-28-00647-s001.zip]

Archive with 1 entries (1 files):
- molecules-2083987-supplementary.pdf
